# Supplementary material for: Single‐Nucleus Multi‐Omics Reveals Hypoxia‐Driven Angiogenic Programs and Their Epigenetic Control in Sinonasal Squamous Cell Carcinoma
Source: Adv Sci (Weinh). 2026 Jan 7;13(12):e10302. doi: 10.1002/advs.202510302 (PMC12948189; doi:10.1002/advs.202510302)
Supplement: Supplementary file 2 — Supporting File 2: advs73625‐sup‐0002‐Table.xlsx. [file ADVS-13-e10302-s002.xlsx]

## Sheet: Signature genes (TC clusters)
TC1	TC2	TC3	TC4	TC5
ACTG1	ADH1C	AADACL2-AS1	ABCA13	ABLIM3
ADIRF	AHNAK	ABCA13	ACTB	ACER3
ADM	AKR1B10	ABCC1	ACTG1	ACTN1
ANKRD37	AKR1C1	ABCC5	ADGRF1	ADAM12
ANLN	AKR1C2	ACACA	ADGRV1	ADAM19
ARL4A	AKR1C3	ACAP2	ADH1C	ADAMTS6
ARL8B	ALDH3A1	ACBD6	AGR2	ADARB2
ATF4	ARL6IP1	ACYP2	AHR	ADK
ATP5F1E	ATP1A1	ADAM23	ALDH1A1	AFAP1L2
ATP5MC2	ATP1B3	ADAM28	ALDH1A3	AGO2
ATP5ME	ATP2B1	ADARB2	ANKRD36C	AGPAT4
ATP5MG	BACH2	ADGRV1	ANXA1	AIG1
ATP5PD	BCAM	ADK	ANXA11	AKAP12
BNIP3	BSG	AEBP2	APOL1	AKT3
BNIP3L	CALR	AGAP1	APOL2	ALCAM
BTF3	CANX	AHCYL2	APOL6	AMIGO2
BTG1	CBR1	AHI1	AQP5	AMOTL1
BZW1	CCNB1	ALCAM	ASAH1	ANKIB1
C19ORF33	CD44	ANK3	ATP10B	ANKRD28
C19ORF53	CD74	ANKIB1	ATP13A5	ANKUB1
C4ORF3	CD81	ANKRD17	ATP1B1	ANO1
CD59	CD9	ANKRD36C	ATP6V0B	ANO6
CDKN1A	CEBPD	ANKS1A	ATP6V0C	ANTXR2
CHCHD2	CEMIP	AOPEP	B2M	AP2B1
CLEC2B	CENPF	ARFGEF1	B4GALNT3	AP3B1
CLK1	CES1	ARHGAP11B	B4GALT5	APBB2
COMMD2	CFL1	ARHGAP24	BCAS1	ARHGAP11B
COMMD6	CLMN	ARHGAP26	BCAT1	ARHGAP21
COX17	CLU	ARHGEF3	BICDL2	ARHGAP26
COX5A	COL17A1	ARHGEF4	BPIFB1	ARHGAP32
COX5B	CP	ARID1B	BST2	ARHGEF10
COX6A1	CREB5	ARID2	C15ORF48	ARHGEF18
COX6B1	CTSB	ARL15	C1ORF116	ARHGEF28
COX6C	DHCR24	ASAP1	C3	ARID1B
COX7A2	DPYSL3	ASCC3	C6ORF132	ARL4C
COX7B	DUSP1	ASH1L	CAP1	ARMC9
COX7C	DUT	ASPH	CAPN13	ASAP1
COX8A	DYNC2H1	ATAD2B	CATSPERB	ASAP2
CREBRF	EEF1G	ATE1	CCDC190	ASCC3
CSGALNACT2	EEF2	ATF7IP	CCDC68	ATG7
CSTA	EFNA5	ATG10	CCPG1	ATP10D
CSTB	EGFR	ATG7	CD24	ATP11C
CXCL8	EIF4A1	ATP8B1	CD46	ATP2B4
DAPK3	EIF5A	ATR	CD55	ATP2C1
DBI	ENAH	ATXN1	CD59	ATR
DDIT3	EPHX1	ATXN10	CD63	ATRN
DDIT4	FADS1	ATXN2	CD68	ATXN1
DNAJB1	FADS2	AUTS2	CD74	AXL
DSTN	FGFBP1	B4GALNT3	CDKN1A	BACH2
DUSP5	FHOD3	BABAM2	CEACAM1	BBOX1-AS1
DYNLL1	FLNA	BAZ2B	CEACAM5	BCAR3
EEF1A1	FOS	BBOX1-AS1	CEACAM6	BCAS3
EEF1B2	FOSB	BCAS3	CES1	BICD1
EFHD2	G6PD	BCKDHB	CFB	BMERB1
EGLN3	GCLC	BIRC6	CFH	BMP1
EIF1	GPC1	BMPR1A	CLCA4	BMPR2
EIF3E	GPX2	BMPR1B	CLDN4	BRIP1
EIF4EBP1	GSTP1	BPTF	CLDN7	C16ORF74
ELOB	HDGF	BRIP1	CLINT1	C2ORF27A
ENO1	HMGB1	BTBD9	CMPK1	C3ORF52
ENO2	HNRNPA1	CADPS2	CP	CAB39
ENY2	HSP90AB1	CAMK1D	CPEB4	CALD1
ERO1A	HSP90B1	CAMK2D	CST3	CAMK4
ERRFI1	IFITM3	CAMK2G	CTSB	CAPRIN2
FABP5	IGFBP2	CAMKMT	CTSD	CASC15
FAM162A	IGFBP4	CARMIL1	CTSS	CBLB
FAM210A	ITGB4	CASK	CXCL1	CBR4
FAM3C	KLHL29	CBFA2T2	CXCL16	CCBE1
FAU	KRT17	CCDC146	CXCL17	CCDC14
FTH1	KRT18	CCDC18-AS1	CXCL8	CCDC18
FTL	KRT23	CCDC88C	CYBA	CCDC88A
GABARAP	KRT5	CCDC91	DHRS3	CCDC91
GADD45B	KRT8	CCSER1	DHRS9	CCDC93
GAPDH	LAMB1	CDC14B	DUOX2	CCM2
GAS5	LDHB	CDC42BPA	DUOXA2	CD109
GNG5	LGALS3BP	CDH26	DUSP1	CD44
GPI	LMNA	CDK13	DUSP4	CD47
GPX4	MCM2	CDK6	DUSP5	CDC42BPA
HBB	MIR924HG	CDKAL1	ECM1	CDH13
HIGD2A	MKI67	CENPP	ELF3	CDH2
HILPDA	MT-CO2	CEP192	EPAS1	CDH3
HINT1	MT-CO3	CEP85L	EPHA2	CDH6
HK2	MT-CYB	CHCHD3	EPHX1	CDK14
HNRNPH3	MUC2	CHD9	EPS8L1	CDK17
HSPA1A	NCL	CLASP2	EPSTI1	CDK6
HSPA1B	NEDD9	CLIP1	ERBB3	CDKAL1
HSPB1	NFIB	CLOCK	ERV3-1	CDKN2A
HSPE1	NQO1	COA1	ETV6	CDKN2B-AS1
INSIG2	NRG1	COBLL1	EZR	CENPK
ITGA5	NTRK2	COG5	F11R	CEP128
JUN	NUCKS1	COL4A5	FA2H	CEP170
JUNB	PCDH7	COMMD10	FAM83A	CEP192
KDM3A	PCNA	COP1	FAM83E	CERS6
KLF6	PDIA3	CPEB3	FBXO32	CHD7
KRT10	PFN2	CRADD	FBXO34	CHD9
LDHA	PHLDB2	CRYBG1	FER1L6	CHST11
LGALS1	PKM	CSTF3	FMO3	CIT
LSM3	PLCB1	CTDSPL	FOXC1	CLASP1
MALAT1	PLEC	CTNND1	FUT2	CLASP2
MARCKS	PPIB	CUX1	FUT3	CLMP
MIF	PRDX1	DANT2	FUT6	CLTCL1
MKNK2	PTMA	DCAF6	GABRE	CMIP
MRPL51	PTMS	DDX10	GALNT5	CMSS1
MT1E	RBMS3	DENND1A	GAN	COG5
MT1X	RERG	DENND1B	GBP1	COL12A1
MT2A	RFX2	DGKH	GCNT3	COL17A1
MYL12A	RPL3	DIAPH2	GDF15	COL27A1
MYL12B	RPL4	DIP2B	GIPC1	COL4A2
MYL6	SET	DIS3L2	GLRX	COL4A5
NACA	SFN	DLEU1	GLUL	COL7A1
NDRG1	SLC1A5	DLEU2	GM2A	COL8A1
NDUFA1	SLC3A2	DLG1	GOLM1	CSNK1G1
NDUFA4	SLC7A11	DMXL1	GPCPD1	CSPP1
NDUFB4	SLC7A5	DOCK1	GPR157	CTIF
NDUFS5	SLCO3A1	DOCK9	GPRC5A	CWC27
NFKBIA	SOCS3	DPH6	GRN	CWF19L2
NME2	SOX6	DPYD	GSN	CYTOR
NOP10	SPP1	DSG3	GSTK1	DAAM1
NPC2	STMN1	DTNB	HDAC9	DCBLD2
NPEPPS	TAGLN2	DYM	HEBP2	DDX10
NPM1	TALDO1	EEA1	HECW2	DGKH
NSA2	TKT	EFNA5	HES4	DIAPH3
OAZ1	TM4SF1	EGFR	HIST1H2AC	DIP2B
OSER1	TMED9	EHBP1	HLA-A	DLC1
OST4	TMEM108	EHMT1	HLA-B	DLEU1
P4HA1	TNC	EIF4G3	HLA-C	DLEU2
PDK1	TNS4	ELP4	HLA-E	DLEU7
PFDN2	TOP2A	ENOSF1	HLA-F	DLG1
PFDN5	TPI1	EPAS1	HPGD	DNAJC13
PFKFB3	TUBA1B	EPB41	HS3ST1	DNM3
PFN1	TUBA1C	EPB41L1	IDO1	DOCK1
PGAM1	TUBB	EPHA4	IER5L	DOCK4
PGF	TUBB4B	EPS15	IFI27	DOCK5
PGK1	UBE2S	ERC1	IFI6	DOCK6
PHLDA1	UCHL1	ETV6	IGFBP3	DOCK7
PHLDA2	UQCRC1	EXOC4	IKZF2	DOCK9
PLCG2	WWTR1	EXOC6B	IL1RN	DPYSL3
PLOD2	XPR1	EXT1	ISG15	DST
PMAIP1		EYA1	ISG20	DYNC2H1
POLR1D		EYA2	ITGB8	E2F7
POLR2L		EYA4	ITM2B	EDDM13
POMP		FAF1	KATNBL1	EFR3A
PPDPF		FAM135A	KIF13B	EGFR
PPIA		FAM172A	KRT13	EHBP1
PPP1R14B		FAM49B	KRT19	EIF4G3
PPP1R15A		FANCC	KRT23	ELK3
PTMA		FAR1	KRT7	ELL2
RACK1		FARS2	KRT8	ELP4
RAN		FBXL17	KSR1	EPB41L4A
RAP2B		FCHSD2	KYNU	ETS1
RBM39		FDFT1	LAPTM4A	EVI5
RBM8A		FGD4	LCN2	EXOC4
RBP1		FHIT	LGALS3	EXT1
RIOK3		FKBP5	LGALS3BP	EXTL3
RND3		FMO3	LINC00342	EYA2
RNMT		FOXN3	LINC00511	FAF1
ROMO1		FOXP2	LIPH	FAM168A
RPL10		FRMD6	LITAF	FAM49B
RPL10A		FTO	LMO7	FANCC
RPL11		FTX	LMTK2	FAP
RPL12		FUT8	LNX1	FARP1
RPL13		GALNT14	LPCAT4	FARS2
RPL13A		GALNT18	LRG1	FBLIM1
RPL14		GALNT7	LRP10	FBXL2
RPL15		GCLC	LSP1	FBXL7
RPL17		GCNT2	LY6E	FCHSD2
RPL18		GK5	LYN	FER
RPL18A		GLIS3	LYPD3	FERMT1
RPL19		GMDS	LYPD6B	FGD6
RPL21		GMDS-DT	MACC1	FGF1
RPL22		GNAQ	MALL	FHOD3
RPL22L1		GNGT1	MAP1LC3A	FILIP1L
RPL23		GPD2	MAP3K13	FLNB
RPL23A		GPHN	MAP3K8	FLRT2
RPL24		GPR39	MAPK10	FMNL2
RPL26		GRHL2	MARCKS	FN1
RPL27		GRIP1	MDK	FNDC3B
RPL27A		GRK5	MDM2	FOCAD
RPL28		GULP1	MIDN	FOXP1
RPL29		HDAC4	MIR34AHG	FRMD4B
RPL30		HDAC8	MT-ATP6	FRMD5
RPL31		HECTD4	MT-CO1	FRMD6
RPL32		HLCS	MT-CO2	FRMD6-AS2
RPL34		HMGA2	MT-CO3	FRMPD4
RPL35		HOMER1	MT-CYB	FSD1L
RPL35A		HS6ST2	MT-ND1	FST
RPL36		IKZF2	MT-ND3	FTO
RPL36A		IMMP2L	MT-ND4	FTX
RPL36AL		INTS6	MUC1	GALNT10
RPL37		INVS	MUC16	GALNT18
RPL37A		IQCB1	MUC20	GALNT2
RPL38		ITFG1	MUC4	GAS6
RPL39		JPX	MX1	GBF1
RPL4		KANK1	MX2	GLS
RPL41		KAZN	MXD1	GNGT1
RPL5		KCNQ5	MYO6	GOLIM4
RPL6		KCTD1	NAALADL2	GPR39
RPL7		KIAA0319L	NAMPT	GRB10
RPL7A		KIAA1217	NEAT1	GRIP1
RPL8		KIAA1671	NEBL	GRK5
RPL9		KMT2C	NECTIN2	GSK3B
RPLP0		L3MBTL4	NECTIN4	HAS2
RPLP1		LARP4B	NIBAN2	HDAC8
RPLP2		LGR4	NTN4	HEG1
RPS10		LINC00342	OAS1	HERC3
RPS11		LINC00511	OAS2	HERC3
RPS12		LINC01060	PADI1	HIBADH
RPS13		LINC01473	PARP14	HIVEP1
RPS14		LINC01572	PDZK1IP1	HMBOX1
RPS15		LINC02006	PI3	HMGA2
RPS15A		LINC02315	PIGR	HMGA2-AS1
RPS16		LIPE-AS1	PIK3C2B	HRH1
RPS17		LNCAROD	PIK3IP1	HS6ST2
RPS18		LPP	PITX1	IGF1R
RPS19		LRBA	PLAAT4	IGF2BP2
RPS2		LRMDA	PLAC8	IGF2BP3
RPS20		LRP1B	PLAUR	IL1RAP
RPS21		LRP8	PLBD1	IL4R
RPS23		LRRC8D	PLEKHS1	INHBA
RPS24		MACC1	PLIN3	INPP4B
RPS25		MACROD2	PLK2	IPO9
RPS26		MAGI1	PLSCR1	IQCJ-SCHIP1
RPS27		MAGI3	PRDM1	ITCH
RPS27A		MAML2	PRSS22	ITGA2
RPS27L		MAML3	PRSS23	ITGA3
RPS28		MAN1A2	PRSS8	ITGA6
RPS29		MAP2K5	PSCA	ITGAV
RPS3		MAP3K5	QSOX1	ITGB1
RPS3A		MAP7	RAB11FIP1	ITGB5
RPS4X		MAPK10	RAB27B	ITGB5-AS1
RPS5		MAPKAP1	RAB31	ITGB6
RPS6		MARK1	RARRES1	ITPR2
RPS7		MAST4	RBM47	IVNS1ABP
RPS8		MBD5	RBPMS	JAG1
RPS9		MBOAT1	RDH10	JARID2
RPSA		MCC	RDH10-AS1	JMJD1C
S100A10		MCPH1	RGS6	KCNMB2-AS1
S100A11		MCTP1	RHOV	KCNQ5
S100A14		MCU	RNF213	KIAA1549L
S100A2		ME1	RPS27L	KIF13A
S100A6		ME3	RUNX1	KIF14
S100A8		MECOM	S100A11	KIF16B
S100P		MED13L	S100A6	KIF18B
SAP18		MEI1	S100A8	KIF26B
SEC61B		MEIS1	S100A9	KIFC3
SEC61G		MEIS2	S100P	KIRREL1
SEM1		METTL15	SAMD12	KLF12
SERF2		MIR205HG	SAMD12-AS1	KLF7
SERP1		MIR31HG	SAMD9	KLHL29
SF3B6		MIR4435-2HG	SAT1	KPNA1
SH3BGRL3		MIR924HG	SCEL	LAMA3
SLC2A1		MIR99AHG	SDC1	LAMB1
SLC6A8		MIRLET7BHG	SDCBP2	LAMB3
SLIRP		MLLT10	SERPINB1	LAMC1
SMIM26		MNAT1	SERPINB2	LAMC2
SNHG5		MON2	SERPINB3	LARGE2
SNHG6		MPP7	SERPINB4	LHFPL2
SNRPD1		MRTFB	SGPP2	LIMS1
SNRPD2		MSI2	SLC11A2	LINC00513
SNRPE		MTA3	SLC12A6	LINC01572
SNRPF		MTAP	SLC15A2	LINC01605
SNRPG		MTHFD1L	SLC27A2	LINC01605
SNU13		MTSS1	SLC44A4	LINC01619
SOX4		MYCBP2	SLC4A4	LINC02614
SQSTM1		MYEOV	SLC6A14	LINC02725
SSBP1		MYO1D	SLPI	LNCAROD
SUB1		MYO5C	SMIM14	LOXL2
SUMO2		MYO9A	SORBS2	LPP
TENT5A		N4BP2L2	SORT1	LRBA
TMA7		NAALADL2	SPATS2L	LRCH1
TMEM167A		NBEA	SPINK5	LRCH3
TMEM258		NBEAL1	SPINT1	LRIG3
TMSB10		NCKAP5	SPINT2	LRMDA
TMSB4X		NCOA2	SPRR1B	LRRC8C
TNFAIP3		NCOA3	SPRR3	LTBP1
TOMM7		NEAT1	SRD5A3	LTBP2
TPT1		NEBL	ST14	LTBP4
TRA2A		NF1	ST6GALNAC1	LUZP1
TRA2B		NFAT5	STEAP4	LYPLA1
TRMT112		NFIA	STS	MACF1
TXN		NFIB	SYTL2	MAMDC2
TXNDC17		NHS	TACSTD2	MAN2A1
UBA52		NHSL1	TAP1	MANBA
UBB		NIPAL2	TAPBP	MANCR
UBC		NKTR	TAX1BP1	MAP1B
UBE2B		NLRC5	TC2N	MAP2
UPP1		NR6A1	TGM2	MAP3K4
UQCR10		NRF1	THRB	MAP4
UQCRB		NRG1	TJP3	MAP4K4
UQCRH		NSD1	TLE5	MAPK8IP3
UQCRQ		NSMCE2	TM4SF1	MAPKAP1
VDAC2		NT5C2	TMBIM1	MARK3
VEGFA		NTN1	TMBIM6	MAST4
VIM		NUP50-DT	TMC4	MBNL1
WSB1		NXN	TMC5	MBOAT2
ZFAS1		OXR1	TMCC3	MCC
ZNF83		PACS1	TMEM165	MCPH1
		PAN3	TMEM41A	MECOM
		PARD3	TMEM45A	MEF2A
		PARD3B	TMEM45B	MEI1
		PATJ	TMEM59	MELK
		PAX7	TMPRSS11A	MET
		PAX8-AS1	TMPRSS11D	METTL15
		PBX1	TMPRSS2	MFHAS1
		PCAT1	TMPRSS4	MICAL2
		PCBD2	TNFAIP2	MICAL3
		PCCA	TNFSF10	MIR100HG
		PCLO	TP53INP2	MIR181A2HG
		PDE4D	TRIM2	MIR2052HG
		PDSS2	TRIM22	MIR205HG
		PHF14	TRIM31	MIR31HG
		PHF21A	TSHZ2	MIR4435-2HG
		PHIP	TSPAN1	MIR4713HG
		PHKB	TSPAN3	MIR924HG
		PHLPP1	TSPAN6	MLLT10
		PHYKPL	TTC9	MLXIP
		PIAS1	TXNIP	MMS22L
		PIBF1	TYMP	MNAT1
		PIK3R3	UGCG	MOB3B
		PILRB	USP6NL	MRTFA
		PITPNC1	VAMP8	MSC-AS1
		PKP4	VMO1	MSRA
		PLCB1	WARS	MTAP
		PLCE1	WFDC2	MTHFD1L
		PLD1	XAF1	MTSS1
		PLEKHA5	XBP1	MYO10
		PLEKHA7	XDH	MYO1E
		PLEKHS1	ZFP36	MYO5A
		PLXDC2	ZMAT3	MYO9B
		PLXNA2	ZNF117	NAV2
		POLQ	ZNRF1	NCAPD3
		POU2F1		NCK2
		PPARG		NDST1
		PPM1H		NEDD4
		PPM1L		NEDD9
		PPP1R12B		NET1
		PPP3CA		NF1
		PRKCA		NFIB
		PRKCE		NGF
		PRMT3		NIBAN1
		PSD3		NINL
		PTK2		NLK
		PTPN13		NLRP1
		PTPN3		NOX4
		PTPN4		NR2C1
		PTPRG		NRCAM
		PTPRZ1		NRG1
		PUDP		NRIP1
		PVT1		NSMCE2
		R3HDM1		NUAK1
		R3HDM2		NUP107
		RAB10		OSBPL3
		RABGAP1		P3H2
		RABGAP1		PACS1
		RABGAP1L		PALLD
		RAD51B		PARD3
		RALGAPA1		PATJ
		RALGAPA2		PAWR
		RANBP17		PBX3
		RAPGEF5		PCCA
		RARB		PCED1B
		RBFOX2		PCNX1
		RBM26		PCNX2
		RBM47		PDE3B
		RBM6		PDE7A
		RBMS1		PDGFB
		RDH10-AS1		PDGFC
		RELCH		PDIA5
		REPS1		PDLIM7
		RERE		PFKFB4
		REV3L		PGM2L1
		RFX3		PHACTR2
		RFX7		PHLDB2
		RGS17		PIBF1
		RIN2		PICALM
		RNF149		PIK3CD
		RNF168		PLAU
		RNF213		PLCB1
		RNGTT		PLCE1
		ROBO1		PLEK2
		RORA		PLEKHA5
		RPS6KA5		PLXNA1
		RREB1		PLXNA2
		RSRC1		PMEPA1
		RUFY3		POLK
		RUNX1		POLQ
		SAMD12		PPFIBP1
		SAMD5		PPP2R3A
		SASH1		PPP3CA
		SBF2		PPP4R1
		SCAPER		PRIM2
		SCFD2		PRKCI
		SCLT1		PRKDC
		SDCCAG8		PSD3
		SDK1		PTBP2
		SEMA3A		PTK2
		SEMA5A		PTPN12
		SENP6		PTPN14
		SERINC5		PTPRE
		SERPINB13		PTPRG
		SGMS1		PTPRK
		SH3D19		PXN
		SHISA9		QSER1
		SHLD2		RABGAP1L
		SHPRH		RAD18
		SIDT1		RAI14
		SIL1		RAP1GAP2
		SIPA1L1		RAP1GDS1
		SIPA1L3		RAPGEF2
		SLC12A6		RAPGEF5
		SLC20A2		RAPGEF6
		SLC25A13		RASA1
		SLC39A11		RASA2
		SLCO3A1		RASAL2
		SLMAP		RBMS1
		SLX4IP		RBMS3
		SMAD3		RGS17
		SMARCA2		RGS20
		SMCHD1		RICTOR
		SMG6		RIN2
		SMURF1		RNF13
		SMYD3		RNF168
		SND1		RNF212
		SOS1		RNF217
		SPATA5		ROR1
		SPG11		RPS6KC1
		SPIDR		RSRC1
		SREBF2		RTKN2
		SRGAP1		RTTN
		SRGAP3		RUNX2
		SSBP2		SBF2
		SSH2		SCAPER
		STAU2		SCLT1
		STIM1		SDCCAG8
		STK3		SEC14L2
		STK38		SEMA3A
		STK39		SEMA3C
		STOX2		SEMA4B
		STXBP5		SEMA7A
		SUCLG2		SENP5
		SULT1A1		SEPTIN10
		SUMF1		SERPINE1
		SUPT3H		SERPINE2
		SUSD4		SETBP1
		SYCP2		SH3KBP1
		SYTL2		SH3PXD2A
		TACC2		SH3PXD2B
		TANC2		SH3RF1
		TARBP1		SH3RF2
		TASP1		SHANK2
		TBC1D22A		SHTN1
		TBC1D5		SIK3
		TBCK		SIPA1L1
		TBL1X		SIPA1L3
		TBL1XR1		SKIL
		TCF12		SLC25A37
		TENM4		SLC38A9
		TESK2		SLC39A11
		THADA		SLC4A7
		THRB		SLC9C1
		THSD4		SLCO3A1
		TIAM1		SLMAP
		TMCC1		SLX4IP
		TMEM117		SMAD3
		TMEM135		SMARCC1
		TMTC1		SMURF1
		TMTC2		SMURF2
		TNKS		SMYD3
		TNPO1		SND1
		TOM1L2		SNX29
		TP63		SNX9
		TRAPPC9		SPATA5
		TRERF1		SPATS2
		TRMT11		SPIDR
		TRPS1		SPOCK1
		TSHZ2		SPOCK3
		TTC17		SPRY4-AS1
		TTC28		SRGAP1
		TTC6		SSH1
		TTLL5		SSH2
		UBAC2		ST3GAL3
		UBE2E2		STAG1
		UBE3C		STEAP1B
		UBR2		STK10
		UBR3		STK3
		UMAD1		STK32A
		USP25		STK38L
		USP34		STON2
		UST		STX1A
		VAV3		SUGCT
		VMP1		SULF2
		VPS13B		SUPT3H
		VPS13D		SUSD1
		VTI1A		SUSD6
		VWA8		SYCP2
		WDFY2		SYNDIG1
		WDPCP		SYNJ2
		WNK2		TANC2
		WWOX		TASP1
		XAF1		TBC1D22A
		ZBTB20		TBC1D2B
		ZBTB7C		TBC1D32
		ZCCHC7		TBC1D5
		ZFAND3		TBL1XR1
		ZMYM4		TCF12
		ZNF407		TCF7L1
		ZSWIM5		TCF7L2
				TDRD9
				TEAD1
				TFDP2
				TGFA
				TGFBI
				TGFBR2
				TGM2
				THBS1
				THSD4
				TM4SF19
				TMC7
				TMCC1
				TMEM117
				TMEM44
				TNC
				TNFAIP8
				TNKS
				TNS3
				TP63
				TPM1
				TPST1
				TRIM44
				TRIO
				TSHZ3
				TSPAN5
				TTC17
				TTLL5
				TUSC3
				UBASH3B
				UBE2E2
				UBE3C
				UBE4B
				UBR1
				UBR5
				UHRF2
				ULK4
				USP31
				USP32
				UVRAG
				VAV2
				VCAN
				VEGFC
				VEZT
				VMP1
				VOPP1
				VPS13B
				VPS53
				VTI1A
				WDFY2
				WDR70
				WNT5B
				WNT9A
				WWP1
				WWTR1
				ZBTB20
				ZEB1
				ZFAND3
				ZFHX3
				ZFPM2
				ZNF407
				ZNF532
				ZNF609
				ZNF704
				ZNF92
				ZSWIM6
